# Supplementary material for: Metabolic reprogramming and Notch activity distinguish between non-small cell lung cancer subtypes
Source: Br J Cancer. 2019 May 22;121(1):51–64. doi: 10.1038/s41416-019-0464-z (PMC6738087; doi:10.1038/s41416-019-0464-z)
Supplement: Supplementary file 2 — Table S2 [file 41416_2019_464_MOESM2_ESM.xlsx]

## Sheet: Sheet1
Gene	AHCY	ALDOC	ASNS	BDH1	CKMT1	CTPS	G6PD	GAPDH	GCLM	GMPS	GOT2	GSS	IDH2	MDH2	ME1	MTHFD2	PAICS	PGAM1	PSAT	SHMT2	TALDO	TPI	UMPS
ANOVA F	59.65	10.04	41.19	46.25	49.7	23.7889	13.09	188.6	34.06	65.92	98.57	47.11	48.97	62.66	55.08	51.08	66	60.83	71.04	75.18	28.47	83.92	36.69
DFn	2	2	2	2	2	2	2	2	2	2	2	2	2	2	2	2	2	2	2	2	2	2	2
DFd	134	134	134	134	134	134	134	134	134	134	134	134	134	134	134	134	134	134	134	134	134	134	134
NC vs AdC Tukey's multiple comparisons test (after correction by Bonferroni)	< 0.0023	>0.9999	< 0.0023	0.0023	0.2254	0.0138	>0.9999	< 0.0023	0.3772	< 0.0023	< 0.0023	< 0.0023	< 0.0023	< 0.0023	>0.9999	< 0.0023	< 0.0023	< 0.0023	0.0046	< 0.0023	>0.9999	< 0.0023	0.0138
NC vs SCC Tukey's multiple comparisons test (after correction by Bonferroni)	< 0.0023	< 0.0023	< 0.0023	< 0.0023	< 0.0023	< 0.0023	< 0.0023	< 0.0023	< 0.0023	< 0.0023	< 0.0023	< 0.0023	< 0.0023	< 0.0023	< 0.0023	< 0.0023	< 0.0023	< 0.0023	< 0.0023	< 0.0023	< 0.0023	< 0.0023	< 0.0023
AdC vs SCC Tukey's multiple comparisons test (after correction by Bonferroni)	< 0.0023	0.023	< 0.0023	< 0.0023	< 0.0023	0.0851	0.0368	< 0.0023	< 0.0023	< 0.0023	< 0.0023	0.0759	>0.9999	0.023	< 0.0023	0.138	< 0.0023	< 0.0023	< 0.0023	< 0.0023	< 0.0023	< 0.0023	< 0.0023
*Prism 6 does not give exact P values below 0.0001
