# Supplementary material for: Metabolic reprogramming and Notch activity distinguish between non-small cell lung cancer subtypes
Source: Br J Cancer. 2019 May 22;121(1):51–64. doi: 10.1038/s41416-019-0464-z (PMC6738087; doi:10.1038/s41416-019-0464-z)
Supplement: Supplementary file 3 — Table S3 [file 41416_2019_464_MOESM3_ESM.xlsx]

## Sheet: Sheet1
Figure		2A	2A	2B	2B	2B	2B	2C	2C	2C	2C	2D
Measurement		Serum Glucose Post Inf	Serum Glucose PostOP	Glucose	1-13C-Glc	Lac	3-13C-Lac	Glucose	1-13C-Glc	Lac	3-13C-Lac	PET SUV
ADC N		5	5	17	9	17	9	7	4	7	4	16
SCC N		7	7	14	9	14	9	12	5	12	5	13
paired T-test AdC vs NC				0.095623	0.082134	0.000284	0.004611	0.639726	0.43552	0.962662	0.743021
t, df				t=1.771 df=16	t=1.987 df=8	t=4.619 df=16	t=3.89 df=8	t=0.4927 df=6	t=0.8977 df=3	t=0.0488 df=6	t=0.3595 df=3
paired T-test SCC vs NC				0.734081	0.00517	5.7e-05	0.013378	0.05012	0.314794	0.000106	0.008361
t, df				t=0.3471 df=13	t=3.809 df=8	t=5.852 df=13	t=3.161 df=8	t=2.2 df=11	t=1.148 df=4	t=5.883 df=11	t=4.846 df=4
Welch's t-test AdC vs SCC		0.6676	0.6013	0.125203	0.529348	0.994159	0.778814	0.182887	ND	0.01331	0.070803	0.0598
t, df		t=0.4498 df=6.436	t=0.5531 df=5.679	t=1.579 df=28.68	t=0.6636 df=6.632	t=0.007391 df=25.95	t=0.2861 df=14.69	t=1.454 df=8.238	ND	t=2.935 df=11.21	t=2.32 df=4.749	t=2.013 df=17.48
