# Supplementary material for: Metabolic reprogramming and Notch activity distinguish between non-small cell lung cancer subtypes
Source: Br J Cancer. 2019 May 22;121(1):51–64. doi: 10.1038/s41416-019-0464-z (PMC6738087; doi:10.1038/s41416-019-0464-z)
Supplement: Supplementary file 4 — Table S4 [file 41416_2019_464_MOESM4_ESM.xlsx]

## Sheet: Sheet1
Figure	3B	3B	3C	3C	3E	3E	3E	3E	3E	3F	3F	3G	3G	3H	3H	3H	3H	3H	3I	3I	3I	3I	3I
Measurement	AXP	1-13C-AXP	AXP	1-13C-AXP	Ser+1	Ser+2	Ser+3	Gly+1	Gly+2	Ser+1	Gly+1	4-13C-Glu	4-13C-GSH	Cit	Glu	Fum	Mal	Asp	Cit	Glu	Fum	Mal	Asp
ADC N	17	9	7	5	5	5	5	5	5	6	6	4	4	7	7	7	7	7	5	5	5	5	5
SCC N	14	9	12	4	8	8	8	8	8	9	9	5	5	8	8	8	8	8	8	8	8	8	8
paired T-test AdC vs NC	0.029315	0.346594	0.767946	0.975702	0.81843	0.579903	0.610634	0.570594	0.896197	0.470251	0.330371	0.538025	0.817196	0.003182	0.066947	0.888463	0.011283	0.002907	0.192013	0.164707	0.054331	0.193854	0.20236
t, df	t=2.393 df=16	t=1 df=8	t=0.3088 df=6	t=0.03306 df=3	t=0.2451 df=4	t=0.6016 df=4	t=0.5515 df=4	t=0.617 df=4	t=0.139 df=4	t=0.7808 df=5	t=1.078 df=5	t=0.6932 df=3	t=0.2522 df=3	t=4.743 df=6	t=2.233 df=6	t=0.1463 df=6	t=3.606 df=6	t=4.831 df=6	t=1.568 df=4	t=1.698 df=4	t=2.696 df=4	t=1.56 df=4	t=1.523 df=4
paired T-test SCC vs NC	0.703809	0.15048	0.327742	0.011957	0.190442	0.098171	0.639525	0.088865	0.995905	0.032754	0.394624	0.551895	0.056019	0.001117	2.3e-05	0.004931	0.019598	0.009686	0.001234	0.032662	0.076376	0.020251	0.221678
t, df	t=0.3887 df=13	t=1.59 df=8	t=1.024 df=11	t=4.371 df=4	t=1.45 df=7	t=1.907 df=7	t=0.4894 df=7	t=1.975 df=7	t=0.005319 df=7	t=2.577 df=8	t=0.8996 df=8	t=0.6487 df=4	t=2.666 df=4	t=5.306 df=7	t=9.907 df=7	t=4.04 df=7	t=3.012 df=7	t=3.523 df=7	t=5.214 df=7	t=2.656 df=7	t=2.077 df=7	t=2.989 df=7	t=1.341 df=7
Welch's t-test AdC vs SCC	0.143347	ND	0.904411	0.00495	ND	ND	0.681488	ND	0.489713	0.064809	0.637795	0.490464	0.003222	0.34182	0.077667	0.073059	0.976111	0.985409	0.01013	0.98774	0.011441	0.002671	0.099908
t, df	t=1.506 df=27.8	ND	t=0.1223 df=13.8	t=5.554 df=4.052	ND	ND	t=0.4281 df=6.971	ND	t=0.7868 df=2.95	t=2.111 df=8.743	t=0.5356 df=2.4	t=0.7276 df=7	t=5.122 df=5.248	t=0.9893 df=12.13	t=2.037 df=7.654	t=2.08 df=7.57	t=0.03057 df=12.14	t=0.01868 df=11.93	t=3.142 df=10.29	t=0.01594 df=6.768	t=3.225 df=8.371	t=3.876 df=10.79	t=1.797 df=10.99
