# Supplementary material for: Metabolic reprogramming and Notch activity distinguish between non-small cell lung cancer subtypes
Source: Br J Cancer. 2019 May 22;121(1):51–64. doi: 10.1038/s41416-019-0464-z (PMC6738087; doi:10.1038/s41416-019-0464-z)
Supplement: Supplementary file 5 — Table S5 [file 41416_2019_464_MOESM5_ESM.xlsx]

## Sheet: Sheet1
Figure	4A	4A	4A	4A	4A	4A	4A	4A	4A	4A	4A	4A	4A	4A	4A	4A	4B	4B	4B	4B	4B	4B	4B
Measurement	Mal+1	Mal+2	Mal+3	Mal+4	Mal%C	Glu+1	Glu+2	Glu+3	Glu+4	Glu+5	Glu+6	Asp+1	Asp+2	Asp+3	Asp+4	Asp+5	Cit+1	Cit+2	Cit+3	Cit+4	Cit+5	Cit+6	Cit%C
ADC N	6	6	6	6	6	6	6	6	6	6	6	6	6	6	6	6	6	6	6	6	6	6	6
SCC N	9	9	9	9	9	9	9	9	9	9	9	9	9	9	9	9	9	9	9	9	9	9	9
paired T-test AdC vs NC	0.25441	0.056079	0.153597	0.683918	0.603174	0.050332	0.958141	0.12756	0.517177	0.021067	0.4795	0.295832	0.410953	0.066938	0.591146	0.566294	0.900236	0.005237	0.860878	0.303775	0.531773	0.156386	0.696492
t, df	t=1.287 df=5	t=2.477 df=5	t=1.681 df=5	t=0.4317 df=5	t=0.5544 df=5	t=2.565 df=5	t=0.05517 df=5	t=1.825 df=5	t=0.6965 df=5	t=3.317 df=5	t=0.7637 df=5	t=1.167 df=5	t=0.8967 df=5	t=2.333 df=5	t=0.5735 df=5	t=0.6136 df=5	t=0.1319 df=5	t=4.721 df=5	t=0.1845 df=5	t=1.146 df=5	t=0.6713 df=5	t=1.667 df=5	t=0.4133 df=5
paired T-test SCC vs NC	0.053972	0.196254	0.958508	0.356533	0.182205	0.629462	0.296893	0.646398	0.575955	0.075948	0.76959	0.796366	0.934843	0.187375	0.425033	0.081355	0.326808	0.514199	0.293226	0.389538	0.087076	0.619768	0.039858
t, df	t=2.257 df=8	t=1.41 df=8	t=0.05368 df=8	t=0.9784 df=8	t=1.461 df=8	t=0.5016 df=8	t=1.116 df=8	t=0.4766 df=8	t=0.583 df=8	t=2.038 df=8	t=0.303 df=8	t=0.2668 df=8	t=0.08436 df=8	t=1.442 df=8	t=0.8405 df=8	t=1.993 df=8	t=1.044 df=8	t=0.6825 df=8	t=1.125 df=8	t=0.9098 df=8	t=1.949 df=8	t=0.5161 df=8	t=2.451 df=8
Welch's t-test AdC vs SCC	0.0411	0.041079	0.372642	0.997212	0.994916	0.432371	0.176067	0.174187	0.797374	0.763168	0.689969	0.425516	0.62191	0.052694	0.396955	0.447281	0.976387	0.299947	0.424467	0.229303	0.405135	ND	0.244933
t, df	t=2.373 df=9.206	t=2.335 df=10.27	t=0.9447 df=7.944	t=0.003583 df=9.987	t=0.00659 df=7.382	t=0.8169 df=10.34	t=1.442 df=11.46	t=1.443 df=12.15	t=0.2637 df=9.94	t=0.3078 df=12.93	t=0.4127 df=8.556	t=0.8296 df=10.34	t=0.5062 df=12	t=2.155 df=11.72	t=0.8821 df=10.79	t=0.8168 df=5.615	t=0.03035 df=9.924	t=1.12 df=6.975	t=0.8279 df=11.57	t=1.282 df=9.8	t=0.8842 df=7.202	ND	t=1.262 df=7.481
