# Supplementary material for: Metabolic reprogramming and Notch activity distinguish between non-small cell lung cancer subtypes
Source: Br J Cancer. 2019 May 22;121(1):51–64. doi: 10.1038/s41416-019-0464-z (PMC6738087; doi:10.1038/s41416-019-0464-z)
Supplement: Supplementary file 6 — Table S6 [file 41416_2019_464_MOESM6_ESM.xlsx]

## Sheet: Sheet1
Test	5C
Chi-square, df	6.617, 2
P value	0.0366
P value summary	*
