# Supplementary material for: Metabolic reprogramming and Notch activity distinguish between non-small cell lung cancer subtypes
Source: Br J Cancer. 2019 May 22;121(1):51–64. doi: 10.1038/s41416-019-0464-z (PMC6738087; doi:10.1038/s41416-019-0464-z)
Supplement: Supplementary file 7 — Table S7 [file 41416_2019_464_MOESM7_ESM.xlsx]

## Sheet: Sheet1
Figure	5D	5D	5D	5D	5D	5D	5E	5E	5E	5E	5E	5E	5E	5E	5E	5E	5E	5E	5E	5E	5E	5E	5E	5E	5E	5E	5E
Measurement	HES1	HES2	HEY1	HEY2	NRARP	MYC	AHCY	ALDOC	ASNS	BDH1	CTPS	G6PD	GAPDH	GCLM	GGH	GOT2	GSS	IDH2	MDH2	ME1	MTHFD2	PAICS	PSAT1	SHMT2	TALDO1	TPI1	UMPS
P-value	0.444622	0.704355	0.502292	0.367696	0.402739	0.769145	0.0103363	0.0189424	0.000372918	0.00485724	0.258109	0.819608	0.615417	0.0239277	0.230333	0.285051	0.552547	0.107143	0.0246532	0.0121834	2.56276e-05	0.836967	0.0325644	0.00318021	0.291309	0.49567	0.668202
t-ratio	0.7684	0.3809	0.6741	0.9061	0.8414	0.2945	0.0103363	0.0189424	0.000372918	0.00485724	0.258109	0.819608	0.615417	0.0239277	0.230333	0.285051	0.552547	0.107143	0.0246532	0.0121834	2.56276e-05	0.836967	0.0325644	0.00318021	0.291309	0.49567	0.668202
df	77	77	77	77	77	77	76	76	76	76	76	76	76	76	76	76	76	76	76	76	76	76	76	76	76	76	76
N AdC	51	51	51	51	51	51
N SCC	28	28	28	28	28	28
N Low Notch							39	39	39	39	39	39	39	39	39	39	39	39	39	39	39	39	39	39	39	39	39
N High Notch							40	40	40	40	40	40	40	40	40	40	40	40	40	40	40	40	40	40	40	40	40
