# Supplementary material for: Metabolic reprogramming and Notch activity distinguish between non-small cell lung cancer subtypes
Source: Br J Cancer. 2019 May 22;121(1):51–64. doi: 10.1038/s41416-019-0464-z (PMC6738087; doi:10.1038/s41416-019-0464-z)
Supplement: Supplementary file 8 — Table S8 [file 41416_2019_464_MOESM8_ESM.xlsx]

## Sheet: Sheet1
Gene	AHCY	ALDOC	ASNS	BDH1	CKMT1	CTPS	GAPDH	GCLM	GMPS	GOT2	GSS	IDH2	MDH2	ME1	MTHFD2	PAICS	PGAM1	PSAT	SHMT2	TALDO	TPI	UMPS
Welch's t-test P value Myc vs NC	0.143337	0.000932	0.304042	0.21053	0.12049	0.016629	0.090293	0.991942	0.232596	0.274686	0.539868	0.131751	0.185674	0.299225	0.508086	0.120487	0.091689	0.168871	0.164641	0.886904	0.122139	0.131568
t, df	t=1.969 df=3.007	t=9.262 df=3.824	t=1.237 df=3.006	t=1.553 df=3.282	t=2.143 df=3.034	t=3.481 df=5.186	t=2.462 df=3.016	t=0.0107 df=4.281	t=1.449 df=3.416	t=1.309 df=3.282	t=0.6727 df=3.797	t=1.913 df=3.814	t=1.684 df=3.18	t=1.25 df=3.025	t=0.6975 df=6.963	t=2.122 df=3.121	t=2.424 df=3.078	t=1.805 df=3.001	t=1.829 df=3.004	t=0.1537 df=3.236	t=2.135 df=3.009	t=2.052 df=3.033
Welch's t-test P value Myc+N1ICD vs NC	0.005084	0.021291	0.003594	0.000873	0.000922	0.001605	0.001545	0.175456	2.3e-05	0.000111	0.000317	0.001349	0.000417	0.001048	0.044689	3e-06	0.003827	0.021493	0.000648	0.01102	0.000533	0.000304
t, df	t=4.743 df=5.021	t=3.299 df=5.034	t=4.948 df=5.333	t=6.794 df=5.238	t=6.672 df=5.28	t=4.545 df=8.522	t=5.965 df=5.303	t=1.493 df=7.633	t=9.873 df=7.021	t=6.519 df=8.968	t=8.099 df=5.415	t=5.046 df=7.229	t=6.992 df=6.03	t=6.411 df=5.368	t=2.42 df=7.295	t=10.51 df=8.769	t=4.714 df=5.657	t=3.296 df=5.013	t=7.502 df=5.03	t=3.741 df=5.567	t=7.452 df=5.296	t=8.471 df=5.222
Welch's t-test P value Myc vs Myc+N1ICD	0.267125	0.143743	0.740678	0.001626	0.454797	0.549166	0.54384	0.3068	0.010662	0.534164	0.000184	0.137285	0.113157	0.423192	0.084063	0.76631	0.800807	0.738805	0.215567	0.054398	0.715527	0.112715
t, df	t=1.222 df=6.053	t=1.718 df=5.249	t=0.3611 df=3.181	t=4.671 df=7.953	t=0.822 df=4.239	t=0.6292 df=7.011	t=0.6707 df=3.517	t=1.106 df=6.714	t=4.016 df=4.883	t=0.6923 df=3.315	t=6.855 df=7.425	t=1.711 df=6.083	t=1.943 df=4.71	t=0.8994 df=3.693	t=2.017 df=6.904	t=0.3234 df=3.213	t=0.2688 df=4.184	t=0.3567 df=4.125	t=1.453 df=4.267	t=2.332 df=6.645	t=0.397 df=3.317	t=1.967 df=4.498
