# Supplementary material for: Metabolic reprogramming and Notch activity distinguish between non-small cell lung cancer subtypes
Source: Br J Cancer. 2019 May 22;121(1):51–64. doi: 10.1038/s41416-019-0464-z (PMC6738087; doi:10.1038/s41416-019-0464-z)
Supplement: Supplementary file 9 — Table S9 [file 41416_2019_464_MOESM9_ESM.xlsx]

## Sheet: Sheet1
Figure	6C	6C	6C	6C	6D	6D	6D	6D	6D	6E	6E	6E	6E	6E	6F	6F	6G	6G	6G	6G	6G	6G	6G	6G	6G	6G	6G	6G	6G
Measurement	Glc	13C3-Glc	Lac	13C3-Lac	Ser+1	Ser+2	Ser+3	Gly+1	Gly+2	Cit	Glu	Fum	Mal	Asp	4-13C-Glu	4-13C-GSH	Gln	Glu	Fum	Mal	Asp	Cit	Cit+1	Cit+2	Cit+3	Cit+4	Cit+5	Cit+6	Cit%C
MYC+N1ICD N	5	5	5	5	5	5	5	5	5	5	5	5	5	5	5	5	7	7	7	7	7	7	7	7	7	7	7	7	7
NC N	5	5	5	5	5	5	5	5	5	5	5	5	5	5	5	5	7	7	7	7	7	7	7	7	7	7	7	7	7
Welch's t-test P value Myc+N1ICD vs NC	0.7864	0.6849	0.0027	<0.0001	0.070903	0.017588	0.683293	0.030474	0.009442	0.066665	0.149158	0.082493	0.02571	0.087905	0.6012	0.097	0.222553	0.005265	0.087905	0.016931	0.069677	0.000546	0.114573	0.086193	0.030266	0.185137	0.000229	0.094264	0.000546
t, df	t=0.2815 df=7.082	t=0.4233 df=6.92	t=4.314 df=7.79	t=8.052 df=7.706	t=2.188 df=6.049	t=3.514 df=4.902	t=0.4232 df=7.999	t=2.641 df=7.755	t=4.58 df=4.13	t=2.253 df=5.803	t=1.738 df=4.505	t=2.118 df=5.523	t=2.866 df=6.603	t=2.099 df=5.186	t=0.5604 df=4.639	t=2.068 df=4.708	t=1.295 df=10.69	t=3.71 df=8.584	t=2.099 df=5.186	t=2.912 df=9.162	t=2.019 df=10.52	t=5.109 df=9.459	t=1.727 df=10.1	t=1.873 df=11.75	t=2.58 df=8.788	t=1.426 df=9.705	t=7.804 df=6.021	t=1.986 df=6	t=5.109 df=9.459
