# Supplementary material for: Metabolic reprogramming and Notch activity distinguish between non-small cell lung cancer subtypes
Source: Br J Cancer. 2019 May 22;121(1):51–64. doi: 10.1038/s41416-019-0464-z (PMC6738087; doi:10.1038/s41416-019-0464-z)
Supplement: Supplementary file 10 — Table S10 [file 41416_2019_464_MOESM10_ESM.xlsx]

## Sheet: Sheet1
	AHCY	ALDOC	ASNS	BDH1	CTPS	G6PD	GAPDH	GCLM	GGH	GOT2	GSS	IDH2	MDH2	ME1	MTHFD2	PAICS	PSAT1	SHMT2	TALDO1	TPI1	UMPS
Significant?	No	No	No	Yes	No	No	No	No	No	No	No	No	No	No	Yes	No	No	No	No	No	No
P value	0.689492	0.782432	0.667855	0.00668846	0.586944	0.350846	0.933026	0.072624	0.476558	0.316141	0.950273	0.459705	0.194825	0.157101	0.0453974	0.976842	0.430118	0.982718	0.352158	0.0605951	0.108082
Mean1	1.069	2.052	1.573	1.12	1.148	1.795	0.9877	1.345	1.065	1.032	1.033	1.456	0.9765	1.083	1.1	1.081	1.258	1.141	1.026	0.9915	0.9833
Mean2	1.114	1.865	1.44	1.794	1.242	2.462	0.9894	2.069	1.172	1.136	1.038	1.247	1.06	1.393	0.9163	1.084	1.081	1.144	1.123	1.142	1.08
Difference	-0.04512	0.1867	0.1327	-0.6737	-0.09456	-0.6674	-0.00171	-0.7249	-0.1069	-0.104	-0.005097	0.2092	-0.08333	-0.3102	0.1842	-0.002685	0.1772	-0.002761	-0.09622	-0.1506	-0.09668
SE of difference	0.1125	0.6736	0.308	0.2417	0.1733	0.711	0.02028	0.3983	0.1494	0.103	0.08147	0.2816	0.06372	0.2171	0.09054	0.09218	0.2235	0.127	0.1028	0.07907	0.05947
t ratio	0.4011	0.2771	0.4307	2.787	0.5456	0.9386	0.08431	1.82	0.7153	1.009	0.06257	0.7431	1.308	1.429	2.034	0.02912	0.7932	0.02173	0.9361	1.904	1.626
df	77	77	77	77	77	77	77	77	77	77	77	77	77	77	77	77	77	77	77	77	77
