# Supplementary material for: Metabolic reprogramming and Notch activity distinguish between non-small cell lung cancer subtypes
Source: Br J Cancer. 2019 May 22;121(1):51–64. doi: 10.1038/s41416-019-0464-z (PMC6738087; doi:10.1038/s41416-019-0464-z)
Supplement: Supplementary file 11 — Table S11 [file 41416_2019_464_MOESM11_ESM.xlsx]

## Sheet: Sheet1
Gene	HK1	HK2	GPI	PFKL	PFKP	ALDOC	TPI	GAPDH	PGK1	PGAM1	ENO1	ENO2	PKM2
ANOVA F	26.45	25.56	77.79	16.06	37.67	10.04	83.92	188.6	26.1	60.83	38.34	22.99	37.7
DFn	2	2	2	2	2	2	2	2	2	2	2	2	2
DFd	134	134	134	134	134	134	134	134	134	134	134	134	134
NC vs AdC Tukey's multiple comparisons test (after correction by Bonferroni)	>0.9999	>0.9999	< 0.0023	0.0851	< 0.0023	>0.9999	< 0.0023	< 0.0023	< 0.0023	< 0.0023	< 0.0023	< 0.0023	< 0.0023
NC vs SCC Tukey's multiple comparisons test (after correction by Bonferroni)	< 0.0023	< 0.0023	< 0.0023	< 0.0023	< 0.0023	< 0.0023	< 0.0023	< 0.0023	< 0.0023	< 0.0023	< 0.0023	< 0.0023	< 0.0023
AdC vs SCC Tukey's multiple comparisons test (after correction by Bonferroni)	< 0.0023	< 0.0023	< 0.0023	0.7751	0.7774	0.023	< 0.0023	< 0.0023	>0.9999	< 0.0023	>0.9999	0.8786	0.1978
