# Supplementary material for: Metabolic reprogramming and Notch activity distinguish between non-small cell lung cancer subtypes
Source: Br J Cancer. 2019 May 22;121(1):51–64. doi: 10.1038/s41416-019-0464-z (PMC6738087; doi:10.1038/s41416-019-0464-z)
Supplement: Supplementary file 12 — Table S12 [file 41416_2019_464_MOESM12_ESM.xlsx]

## Sheet: Sheet1
Figure	S4B	S4B	S4C	S4C
Measurement	Tumor Lactate	Tumor 13C3 Lactate	Slice Lactate	Slice 13C3 Lactate
ADC N	16	7	6	6
SCC N	14	8	9	9
paired T-test AdC vs NC	0.00156	0.07138	0.106245	0.394476
t, df	t=3.854 df=15	t=2.187 df=6	t=1.968 df=5	t=0.9312 df=5
paired T-test SCC vs NC	0.000818	0.089146	0.097449	0.008964
t, df	t=4.329 df=13	t=1.973 df=7	t=1.876 df=8	t=3.429 df=8
Welch's t-test AdC vs SCC	0.483996	0.68189	0.035396	0.001891
t, df	t=0.7099 df=26.27	t=0.4192 df=13	t=2.481 df=8.842	t=4.052 df=11.05
