# Supplementary material for: Metabolic reprogramming and Notch activity distinguish between non-small cell lung cancer subtypes
Source: Br J Cancer. 2019 May 22;121(1):51–64. doi: 10.1038/s41416-019-0464-z (PMC6738087; doi:10.1038/s41416-019-0464-z)
Supplement: Supplementary file 13 — Table S13 [file 41416_2019_464_MOESM13_ESM.xlsx]

## Sheet: Sheet1
Figure	S5A	S5A
Measurement	Ser	Gly
ADC N	14	14
SCC N	14	14
paired T-test AdC vs NC	0.304968	0.123076
t, df	t=1.068 df=13	t=1.641 df=14
paired T-test SCC vs NC	0.008769	2.8e-05
t, df	t=3.081 df=13	t=6.29 df=13
Welch's t-test AdC vs SCC	0.084047	0.101455
t, df	t=1.818 df=19.97	t=1.708 df=22.31
