# Supplementary material for: Metabolic reprogramming and Notch activity distinguish between non-small cell lung cancer subtypes
Source: Br J Cancer. 2019 May 22;121(1):51–64. doi: 10.1038/s41416-019-0464-z (PMC6738087; doi:10.1038/s41416-019-0464-z)
Supplement: Supplementary file 14 — Table S14 [file 41416_2019_464_MOESM14_ESM.xlsx]

## Sheet: Sheet1
Figure	S5B	S5B	S5B
Gene	PHGDH	PSAT	PSPH
ANOVA F	19.32	71.04	24.41
DFn	2	2	2
DFd	134	134	134
NC vs AdC Tukey's multiple comparisons test (after correction by Bonferroni)	0.0712	0.0046	0.2556
NC vs SCC Tukey's multiple comparisons test (after correction by Bonferroni)	< 0.0023	< 0.0023	< 0.0023
AdC vs SCC Tukey's multiple comparisons test (after correction by Bonferroni)	0.0002	< 0.0023	< 0.0023
