# Supplementary material for: Metabolic reprogramming and Notch activity distinguish between non-small cell lung cancer subtypes
Source: Br J Cancer. 2019 May 22;121(1):51–64. doi: 10.1038/s41416-019-0464-z (PMC6738087; doi:10.1038/s41416-019-0464-z)
Supplement: Supplementary file 15 — Table S15 [file 41416_2019_464_MOESM15_ESM.xlsx]

## Sheet: Sheet1
Figure	S6A	S6A	S6A	S6A	S6A	S6A	S6A	S6A	S6A	S6A	S6A	S6A	S6A	S6A	S6A	S6A	S6A	S6A	S6A	S6A	S6A	S6A	S6A	S6A	S6A	S6A	S6A	S6A	S6B	S6B	S6B	S6B	S6B	S6B	S6B	S6B	S6B	S6B	S6B	S6B	S6B	S6B	S6B	S6B	S6B	S6B	S6B	S6B	S6B
Measurement	Cit+1	Cit+2	Cit+3	Cit+4	Cit+5	Cit+6	%C Cit	Glu+1	Glu+2	Glu+3	Glu+4	Glu+5	%C Glu	Fum+1	Fum+2	Fum+3	Fum+4	%C Fum	Mal+1	Mal+2	Mal+3	Mal+4	%C Mal	Asp+1	Asp+2	Asp+3	Asp+4	%C Asp	Cit+1	Cit+2	Cit+3	Cit+4	Cit+5	Cit+6	%C Cit	Glu+1	Glu+2	Glu+3	Glu+4	Glu+5	%C Glu	Fum+1	Fum+2	Fum+3	Fum+4	%C Fum	Mal+1	Mal+2	Mal+3
ADC N	7	7	7	7	7	7	7	7	7	7	7	7	7	7	7	7	7	7	7	7	7	7	7	7	7	7	7	7	5	5	5	5	5	5	5	5	5	5	5	5	5	5	5	5	5	5	5	5	5
SCC N	8	8	8	8	8	8	8	8	8	8	8	8	8	8	8	8	8	8	8	8	8	8	8	8	8	8	8	8	8	8	8	8	8	8	8	8	8	8	8	8	8	8	8	8	8	8	8	8	8
paired T-test AdC vs NC	0.051222	0.86851	0.121063	0.048243	0.321737	0.216309	0.003182	0.00081	0.011332	0.217446	0.374552	0.770224	0.066947	0.046286	0.465306	0.826394	0.527206	0.888463	0.765405	0.057799	0.24837	0.251257	0.011283	0.010894	0.088573	0.729231	0.626068	0.002907	0.612222	0.101835	0.611412	0.591338	0.201754	0.528542	0.192013	0.19186	0.592986	0.3083	0.490414	0.296818	0.164707	0.043352	0.546217	0.143534	0.52671	0.054331	0.061623	0.803916	0.02941
t, df	t=2.429 df=6	t=0.1728 df=6	t=1.805 df=6	t=2.473 df=6	t=1.08 df=6	t=1.382 df=6	t=4.743 df=6	t=6.202 df=6	t=3.603 df=6	t=1.378 df=6	t=0.9591 df=6	t=0.3056 df=6	t=2.233 df=6	t=2.504 df=6	t=0.7795 df=6	t=0.2291 df=6	t=0.671 df=6	t=0.1463 df=6	t=0.3123 df=6	t=2.341 df=6	t=1.278 df=6	t=1.27 df=6	t=3.606 df=6	t=3.635 df=6	t=2.031 df=6	t=0.3627 df=6	t=0.5133 df=6	t=4.831 df=6	t=0.549 df=4	t=2.116 df=4	t=0.5503 df=4	t=0.5827 df=4	t=1.526 df=4	t=0.6893 df=4	t=1.568 df=4	t=1.568 df=4	t=0.58 df=4	t=1.166 df=4	t=0.7585 df=4	t=1.199 df=4	t=1.698 df=4	t=2.917 df=4	t=0.6585 df=4	t=1.816 df=4	t=0.6925 df=4	t=2.696 df=4	t=2.575 df=4	t=0.2653 df=4	t=3.319 df=4
paired T-test SCC vs NC	0.90212	0.096665	0.858942	0.055917	0.926216	0.8137	0.001117	0.013917	0.004004	0.211766	0.953175	0.651224	2.3e-05	0.042533	0.009516	0.543178	0.117593	0.004931	0.100455	0.013172	0.15748	0.296064	0.019598	0.002325	0.280354	0.18506	0.196293	0.009686	0.246077	0.045954	2.8e-05	0.01937	0.126512	0.089602	0.001234	0.449337	0.026299	0.283764	0.023648	0.033462	0.032662	0.75182	0.403517	0.395255	0.145463	0.076376	0.488955	0.113908	0.152927
t, df	t=0.1275 df=7	t=1.918 df=7	t=0.1844 df=7	t=2.289 df=7	t=0.09599 df=7	t=0.2447 df=7	t=5.306 df=7	t=3.257 df=7	t=4.206 df=7	t=1.374 df=7	t=0.06086 df=7	t=0.4721 df=7	t=9.907 df=7	t=2.475 df=7	t=3.536 df=7	t=0.639 df=7	t=1.784 df=7	t=4.04 df=7	t=1.891 df=7	t=3.297 df=7	t=1.583 df=7	t=1.129 df=7	t=3.012 df=7	t=4.656 df=7	t=1.17 df=7	t=1.47 df=7	t=1.428 df=7	t=3.523 df=7	t=1.266 df=7	t=2.422 df=7	t=9.597 df=7	t=3.021 df=7	t=1.734 df=7	t=1.969 df=7	t=5.214 df=7	t=0.8012 df=7	t=2.806 df=7	t=1.161 df=7	t=2.88 df=7	t=2.639 df=7	t=2.656 df=7	t=0.3289 df=7	t=0.889 df=7	t=0.9056 df=7	t=1.638 df=7	t=2.077 df=7	t=0.7302 df=7	t=1.806 df=7	t=1.603 df=7
Welch's t-test AdC vs SCC	ND	0.371245	0.166714	0.520647	ND	ND	0.34182	0.430543	0.474082	0.650222	ND	ND	0.077667	ND	0.137485	0.434715	ND	0.073059	ND	0.588562	0.799121	ND	0.976111	0.627072	0.135427	0.77253	ND	0.985409	0.716032	0.043226	0.193659	0.33501	0.748877	0.794046	0.01013	0.637401	0.918619	0.654172	0.804045	0.790161	0.98774	0.820338	0.544102	0.109608	0.897796	0.011441	0.312038	0.184352	0.011502
t, df	ND	t=0.9481 df=7.873	t=1.699 df=3.884	t=0.6994 df=4.256	ND	ND	t=0.9893 df=12.13	t=0.8524 df=5.343	t=0.7445 df=9.793	t=0.475 df=6.554	ND	ND	t=2.037 df=7.654	ND	t=1.614 df=10.01	t=0.8479 df=5.066	ND	t=2.08 df=7.57	ND	t=0.5824 df=4.452	t=0.2668 df=5.637	ND	t=0.03057 df=12.14	t=0.5193 df=4.697	t=1.651 df=8.437	t=0.3001 df=7.26	ND	t=0.01868 df=11.93	t=0.3779 df=7.476	t=2.373 df=8.514	t=1.426 df=7.591	t=1.069 df=4.891	t=0.3316 df=7.852	t=0.2738 df=5.609	t=3.142 df=10.29	t=0.4869 df=9.456	t=0.1078 df=4.696	t=0.4605 df=10.98	t=0.2574 df=7.197	t=0.276 df=7.345	t=0.01594 df=6.768	t=0.2362 df=6.729	t=0.6332 df=8.078	t=1.763 df=9.589	t=0.1619 df=1.002	t=3.225 df=8.371	t=1.155 df=4.015	t=1.428 df=9.766	t=3.116 df=9.581
[truncated: 7 more columns]
