# Supplementary material for: Metabolic reprogramming and Notch activity distinguish between non-small cell lung cancer subtypes
Source: Br J Cancer. 2019 May 22;121(1):51–64. doi: 10.1038/s41416-019-0464-z (PMC6738087; doi:10.1038/s41416-019-0464-z)
Supplement: Supplementary file 16 — Table S16 [file 41416_2019_464_MOESM16_ESM.xlsx]

## Sheet: Sheet1
Gene Expression	ALDOA	ALDOB	ALDOC	BDH1	BDH2	CKMT1	CKMT2	CTPS	CTPS2	GOT1	GOT2	IDH1	IDH2	IDH3a	IDH3g	MDH1	MDH2	ME1	ME2	ME3	MTHFD1	MTHFD2	PGAM1	PGAM2	SHMT1	SHMT2
ANOVA F	59.66	0.2779	10.04	46.25	56.56	49.7	4.321	23.7889	13.13	14.46	98.57	7.478	48.97	1.212	5.759	25.57	62.66	55.08	1.312	5.398	35.55	51.08	60.83	5.539	4.207	75.18
DFn	2	2	2	2	2	2	2	2	2	2	2	2	2	2	2	2	2	2	2	2	2	2	2	2	2	2
DFd	134	134	134	134	134	134	134	134	134	134	134	134	134	134	134	134	134	134	134	134	134	134	134	134	134	134
NC vs AdC Tukey's multiple comparisons test (after correction by Bonferroni)	<0.0024	>0.9999	>0.9999	0.0026	<0.0024	0.2548	>0.9999	0.0156	0.0468	<0.0024	<0.0024	0.2808	<0.0024	>0.9999	0.0728	0.6838	<0.0024	>0.9999	>0.9999	0.2938	<0.0024	<0.0024	<0.0024	>0.9999	0.4004	<0.0024
NC vs SCC Tukey's multiple comparisons test (after correction by Bonferroni)	<0.0024	>0.9999	<0.0024	<0.0024	<0.0024	<0.0024	0.4082	<0.0024	>0.9999	0.0078	<0.0024	0.0702	<0.0024	>0.9999	>0.9999	<0.0024	<0.0024	<0.0024	>0.9999	>0.9999	<0.0024	<0.0024	<0.0024	<0.0024	>0.9999	<0.0024
AdC vs SCC Tukey's multiple comparisons test (after correction by Bonferroni)	<0.0024	>0.9999	0.026	<0.0024	0.3692	<0.0024	>0.9999	0.0962	<0.0024	>0.9999	<0.0024	>0.9999	>0.9999	>0.9999	>0.9999	<0.0024	0.026	<0.0024	>0.9999	>0.9999	>0.9999	0.156	<0.0024	>0.9999	>0.9999	<0.0024
*Prism 6 does not give exact P values below 0.0001
Welch's t-test P value MYC vs NC	0.459009	ND	0.000932	0.21053	0.601339	0.12049	0.013845	0.016629	0.338366	0.63863	0.274686	0.346891	0.131751	0.491174	0.13533	0.723836	0.185674	0.299225	0.239451	0.152264	0.074742	0.508086	0.091689	0.027127	0.138107	0.164641
t, df	t=0.7866 df=6.551	ND	t=9.262 df=3.824	t=1.553 df=3.282	t=0.5609 df=4.556	t=2.143 df=3.034	t=3.774 df=4.827	t=3.481 df=5.186	t=1.082 df=4.126	t=0.5108 df=3.678	t=1.309 df=3.282	t=1.109 df=3.058	t=1.913 df=3.814	t=0.76 df=3.846	t=1.777 df=5.033	t=0.3788 df=4.052	t=1.684 df=3.18	t=1.25 df=3.025	t=1.298 df=6.349	t=1.752 df=4.135	t=2.496 df=3.561	t=0.6975 df=6.963	t=2.424 df=3.078	t=3.106 df=4.938	t=2.008 df=3.003	t=1.829 df=3.004
Welch's t-test P value MYC+N1ICD vs NC	0.005191	ND	0.021291	0.000873	0.006475	0.000922	0.013664	0.001605	0.194887	0.070214	0.000111	0.007473	0.001349	0.015052	0.006187	0.01188	0.000417	0.001048	0.579097	0.006845	0.000446	0.044689	0.003827	0.026768	7e-06	0.000648
t, df	t=5.047 df=4.528	ND	t=3.299 df=5.034	t=6.794 df=5.238	t=4.606 df=4.785	t=6.672 df=5.28	t=4.197 df=4.008	t=4.545 df=8.522	t=1.418 df=7.781	t=2.266 df=5.253	t=6.519 df=8.968	t=4.326 df=5.017	t=5.046 df=7.229	t=3.059 df=8.251	t=3.57 df=8.856	t=3.217 df=8.212	t=6.992 df=6.03	t=6.411 df=5.368	t=0.5781 df=8.018	t=3.784 df=7.006	t=5.716 df=8.001	t=2.42 df=7.295	t=4.714 df=5.657	t=3.405 df=4.036	t=18.37 df=5.139	t=7.502 df=5.03
Welch's t-test P value MYC+N1ICD vs MYC	0.008823	ND	0.143743	0.001626	0.160674	0.454797	0.53439	0.549166	0.965235	0.092431	0.534164	0.010221	0.137285	0.311161	0.313588	0.135365	0.113157	0.423192	0.40565	0.967245	0.533832	0.084063	0.800807	0.750802	0.200956	0.215567
t, df	t=5.547 df=3.315	ND	t=1.718 df=5.249	t=4.671 df=7.953	t=1.827 df=3.156	t=0.822 df=4.239	t=0.6983 df=3.059	t=0.6292 df=7.011	t=0.04538 df=6.196	t=1.98 df=6.341	t=0.6923 df=3.315	t=3.56 df=6.577	t=1.711 df=6.083	t=1.126 df=5.019	t=1.096 df=6.216	t=1.748 df=5.515	t=1.943 df=4.71	t=0.8994 df=3.693	t=0.8997 df=5.544	t=0.0441 df=3.472	t=0.6728 df=4.536	t=2.017 df=6.904	t=0.2688 df=4.184	t=0.3459 df=3.223	t=1.602 df=3.234	t=1.453 df=4.267
