# Supplementary material for: Metabolic reprogramming and Notch activity distinguish between non-small cell lung cancer subtypes
Source: Br J Cancer. 2019 May 22;121(1):51–64. doi: 10.1038/s41416-019-0464-z (PMC6738087; doi:10.1038/s41416-019-0464-z)
Supplement: Supplementary file 17 — Table S17 [file 41416_2019_464_MOESM17_ESM.xlsx]

## Sheet: Sheet1
Figure	S9A	S9A	S9A	S9A	S9A	S9A	S9A	S9A	S9A	S9A	S9B	S9B	S9B	S9B	S9B	S9B
Protein	MYC	N1ICD	HES1	GAPDH	TPI	PHGDH	PSAT	ASNS	GOT2	ME1	GOT1	GOT2	ME1	ME2	IDH1	IDH2
P value	1.11124e-05	0.000239444	0.142283	0.00450991	0.0567683	0.112626	1.53566e-05	0.00383195	0.0774647	0.0263851	0.0073311	0.0465762	0.00913005	0.00782687	0.0321042	0.063023
t ratio	27.05	12.45	1.824	5.759	2.654	2.027	24.93	6.022	2.362	3.436	3.133	2.183	3.023	3.1	2.59	2.158
df	4	4	4	4	4	4	4	4	4	4	14	14	14	14	8	8
