# Supplementary material for: Metabolic reprogramming and Notch activity distinguish between non-small cell lung cancer subtypes
Source: Br J Cancer. 2019 May 22;121(1):51–64. doi: 10.1038/s41416-019-0464-z (PMC6738087; doi:10.1038/s41416-019-0464-z)
Supplement: Supplementary file 18 — Table S18 [file 41416_2019_464_MOESM18_ESM.xlsx]

## Sheet: Sheet1
Figure	S10A	S10B	S10B	S10B	S10B	S10C	S10C	S10C	S10C	S10D	S10D	S10D	S10D	S10D	S10D	S10D	S10D	S10D	S10D	S10D	S10D	S10D	S10D	S10D	S10D	S10D	S10D	S10D	S10D	S10D	S10D	S10D	S10D	S10D	S10D	S10D
Measure	Serum Glucose	Glucose	13C-Glucose	Lactate	13C-Lactate	Ser(C1+2) +1	Ser(C1+2) +2	Ser(C2+3) +1	Ser(C2+3) +2	Cit+1	Cit+2	Cit+3	Cit+4	Cit+5	Cit+6	%C Cit	Glu+1	Glu+2	Glu+3	Glu+4	%C Glu	Fum+1	Fum+2	Fum+3	Fum+4	%C Fum	Mal+1	Mal+2	Mal+3	Mal+4	%C Mal	Asp+1	Asp+2	Asp+3	Asp+4	%C Asp
MYC+N1ICD N	5	5	5	5	5	5	5	5	5	5	5	5	5	5	5	5	5	5	5	5	5	5	5	5	5	5	5	5	5	5	5	5	5	5	5	5
NC N	5	5	5	5	5	5	5	5	5	5	5	5	5	5	5	5	5	5	5	5	5	5	5	5	5	5	5	5	5	5	5	5	5	5	5	5
Welch's t-test P value Myc+N1ICD vs NC	0.1953	0.7864	0.6849	0.0027	<0.0001	0.139553	0.098285	0.003472	0.265422	0.009441	0.935743	0.041795	0.210547	0.373901	ND	0.066665	0.146269	0.127715	0.57843	0.185379	0.149158	0.133201	0.706921	0.046665	0.198931	0.082493	0.104445	0.280671	0.10933	0.004596	0.02571	0.174345	0.33338	0.040631	0.116198	0.087905
t, df	t=1.46 df=5.922	t=0.2815 df=7.082	t=0.4233 df=6.92	t=4.314 df=7.79	t=8.052 df=7.706	t=1.651 df=7.552	t=2.021 df=5.088	t=5.949 df=4.183	t=1.216 df=6.668	t=3.399 df=7.964	t=0.08365 df=6.796	t=2.717 df=5.015	t=1.464 df=4.407	t=1 df=4	ND	t=2.253 df=5.803	t=1.724 df=4.915	t=1.867 df=4.475	t=0.595 df=4.86	t=1.581 df=4.222	t=1.738 df=4.505	t=1.789 df=5.038	t=0.3946 df=5.944	t=2.439 df=6.638	t=1.416 df=7.138	t=2.118 df=5.523	t=2.007 df=4.717	t=1.192 df=5.68	t=1.806 df=7.828	t=4.392 df=6.006	t=2.866 df=6.603	t=1.539 df=6.035	t=1.066 df=5.215	t=2.849 df=4.485	t=1.913 df=4.814	t=2.099 df=5.186
