# Supplementary material for: Metabolic reprogramming and Notch activity distinguish between non-small cell lung cancer subtypes
Source: Br J Cancer. 2019 May 22;121(1):51–64. doi: 10.1038/s41416-019-0464-z (PMC6738087; doi:10.1038/s41416-019-0464-z)
Supplement: Supplementary file 19 — Table S19 [file 41416_2019_464_MOESM19_ESM.xlsx]

## Sheet: Sheet1
Figure	S11A	S11B	S11B	S11B	S11B	S11B	S11B	S11B	S11B	S11B	S11B	S11B	S11B	S11B	S11B	S11B	S11B	S11B	S11B	S11B	S11B	S11B	S11B	S11B	S11B	S11B	S11B	S11B	S11C	S11C	S11C	S11C	S11C	S11C	S11C	S11C	S11C	S11C	S11C	S11C	S11C	S11C	S11C	S11C	S11C	S11C	S11C	S11C	S11C
Measure	Serum Glucose	Cit+1	Cit+2	Cit+3	Cit+4	Cit+5	Cit+6	%C Cit	Glu+1	Glu+2	Glu+3	Glu+4	%C Glu	Fum+1	Fum+2	Fum+3	Fum+4	%C Fum	Mal+1	Mal+2	Mal+3	Mal+4	%C Mal	Asp+1	Asp+2	Asp+3	Asp+4	%C Asp	Cit+1	Cit+2	Cit+3	Cit+4	Cit+5	Cit+6	%C Cit	Glu+1	Glu+2	Glu+3	Glu+4	%C Glu	Fum+1	Fum+2	Fum+3	Fum+4	%C Fum	Mal+1	Mal+2	Mal+3	Mal+4
MYC+N1ICD N	6	7	7	7	7	7	7	7	7	7	7	7	7	7	7	7	7	7	7	7	7	7	7	7	7	7	7	7	4	4	4	4	4	4	4	4	4	4	4	4	4	4	4	4	4	4	4	4	4
NC N	7	7	7	7	7	7	7	7	7	7	7	7	7	7	7	7	7	7	7	7	7	7	7	7	7	7	7	7	5	5	5	5	5	5	5	5	5	5	5	5	5	5	5	5	5	5	5	5	5
Welch's t-test P value Myc+N1ICD vs NC	0.0685	0.1146	0.0862	0.0303	0.1851	0.0002	0.0943	0.0005	0.0824	0.011	0.0296	0.0068	0.0053	0.0654	0.21	0.0158	0.0232	0.0283	0.1554	0.2215	0.0062	0.0128	0.0169	0.2034	0.273	0.0063	0.079	0.0697	0.3362	0.2639	0.0083	0.5801	0.004	0.0216	0.003	0.0818	0.0162	0.1497	0.0123	0.0083	0.0088	0.0162	0.013	0.0035	0.0028	0.8089	0.0242	0.0008	0.0214
t, df	t=2.06 df=9.293	t=1.727 df=10.1	t=1.873 df=11.75	t=2.58 df=8.788	t=1.426 df=9.705	t=7.804 df=6.021	t=1.986 df=6	t=5.109 df=9.459	t=1.917 df=10.69	t=3.143 df=9.587	t=2.633 df=8.121	t=3.621 df=8	t=3.71 df=8.584	t=2.056 df=10.55	t=1.353 df=8.753	t=3.218 df=6.629	t=2.67 df=10.13	t=2.606 df=9.069	t=1.518 df=11.79	t=1.325 df=8.093	t=3.665 df=8.119	t=3.001 df=10.41	t=2.912 df=9.162	t=1.404 df=6.955	t=1.155 df=10.75	t=3.36 df=11.12	t=1.931 df=11.26	t=2.019 df=10.52	t=1.065 df=4.942	t=1.298 df=4.019	t=4.204 df=5.03	t=0.5944 df=4.62	t=6.656 df=3.556	t=4.409 df=3	t=4.608 df=6.467	t=2.192 df=4.833	t=3.353 df=5.784	t=1.665 df=5.687	t=3.86 df=4.906	t=3.746 df=6.477	t=3.792 df=6.097	t=3.152 df=6.968	t=4.065 df=4.328	t=4.326 df=6.952	t=4.582 df=6.699	t=0.2513 df=6.882	t=3.026 df=5.796	t=5.842 df=6.639	t=2.954 df=6.953
[truncated: 6 more columns]
